# Supplementary material for: Monitoring Knowledge, Attitudes, and Practices on Restraint Use in Adult and Pediatric Intensive Care Units: The Multicenter Development and Validation of the CON-Ti-IT Questionnaire
Source: Nurs Rep. 2025 Dec 25;16(1):10. doi: 10.3390/nursrep16010010 (PMC12844329; doi:10.3390/nursrep16010010)
Supplement: Supplementary file 1 [file nursrep-16-00010-s001.zip]

Archive with 3 entries (3 files):
- Supplementary File_S1.pdf
- Supplementary File_S2.pdf
- Supplementary File_S3.pdf
